# Supplementary material for: Circular Dichroism Study of Orexin B under Oxidative Stress Conditions
Source: Molecules. 2023 Jan 4;28(2):484. doi: 10.3390/molecules28020484 (PMC9863598; doi:10.3390/molecules28020484)
Supplement: Supplementary file 1 [file molecules-28-00484-s001.zip]

Archive with 1 entries (1 files):
- molecules-2094962-supplementary.pdf
